# Supplementary material for: The TLK1–MK5 Axis Regulates Motility, Invasion, and Metastasis of Prostate Cancer Cells
Source: Cancers (Basel). 2022 Nov 22;14(23):5728. doi: 10.3390/cancers14235728 (PMC9736944; doi:10.3390/cancers14235728)
Supplement: Supplementary file 1 [file cancers-14-05728-s001.zip]

Archive with 1 entries (1 files):
- cancers-1991888-supplementary.pdf
